# Supplementary material for: Dichotomous Effects of Glypican-4 on Cancer Progression and Its Crosstalk with Oncogenes
Source: Int J Mol Sci. 2024 Apr 2;25(7):3945. doi: 10.3390/ijms25073945 (PMC11012302; doi:10.3390/ijms25073945)
Supplement: Supplementary file 1 [file ijms-25-03945-s001.zip]

Archive with 1 entries (1 files):
- ijms-2901394-supplementary.pdf
